# Supplementary material for: Glucosinolates as Markers of the Origin and Harvesting Period for Discrimination of Bee Pollen by UPLC-MS/MS
Source: Foods. 2022 May 17;11(10):1446. doi: 10.3390/foods11101446 (PMC9141840; doi:10.3390/foods11101446)
Supplement: Supplementary file 1 [file foods-11-01446-s001.zip]

Archive with 1 entries (1 files):
- foods-1702179-supplementary.pdf
